# Supplementary material for: Novel Indoline Spiropyrans Based on Human Hormones β-Estradiol and Estrone: Synthesis, Structure, Chromogenic and Cytotoxic Properties
Source: Molecules. 2023 May 4;28(9):3866. doi: 10.3390/molecules28093866 (PMC10179760; doi:10.3390/molecules28093866)
Supplement: Supplementary file 1 [file molecules-28-03866-s001.zip]

Archive with 1 entries (1 files):
- molecules-2358291-supplementary.pdf
